# Supplementary material for: Staphylococcus aureus in the Processing Environment of Cured Meat Products
Source: Foods. 2023 May 26;12(11):2161. doi: 10.3390/foods12112161 (PMC10253079; doi:10.3390/foods12112161)
Supplement: Supplementary file 1 [file foods-12-02161-s001.zip]

Archive with 1 entries (1 files):
- foods-2394182-supplementary.pdf
